# Supplementary material for: The Impact of Temporally Coherent Visual Cues on Speech Perception in Complex Auditory Environments
Source: Front Neurosci. 2021 Jun 7;15:678029. doi: 10.3389/fnins.2021.678029 (PMC8216555; doi:10.3389/fnins.2021.678029)
Supplement: Supplementary file 1 [file Data_Sheet_1.ZIP]

Archive with 10 entries (10 files):
- IEEE_List18_Setence1_Female_1SNR_AudioOnly.avi
- IEEE_List18_Setence3_Female_-1SNR_AudioOnly.avi
- IEEE_List18_Setence5_Female_-3SNR_AudioOnly.avi
- IEEE_List18_Setence7_Female_-5SNR_AudioOnly.avi
- IEEE_List18_Setence9_Female_-7SNR_AudioOnly.avi
- IEEE_List19_Setence1_Female_1SNR_AudioVisual.avi
- IEEE_List19_Setence3_Female_-1SNR_AudioVisual.avi
- IEEE_List19_Setence5_Female_-3SNR_AudioVisual.avi
- IEEE_List19_Setence7_Female_-5SNR_AudioVisual.avi
- IEEE_List19_Setence9_Female_-7SNR_AudioVisual.avi
